# Supplementary material for: Pilot Multi-Matrix Biomonitoring of Mixed Mercury Exposure Pathways Among E-Waste Dismantling Workers in South China
Source: Toxics. 2026 Jul 2;14(7):584. doi: 10.3390/toxics14070584 (PMC13417384; doi:10.3390/toxics14070584)
Supplement: Supplementary file 1 [file toxics-14-00584-s001.zip]

Archive with 1 entries (1 files):
- toxics-4354558-supplementary.pdf
